# Supplementary material for: Phase contrast time-lapse microscopy datasets with automated and manual cell tracking annotations
Source: Sci Data. 2018 Nov 13;5:180237. doi: 10.1038/sdata.2018.237 (PMC6233481; doi:10.1038/sdata.2018.237)
Supplement: Supplementary file 1 [file sdata2018237-isa1.zip]

Archive with 3 entries (3 files):
- i_Investigation.txt
- s_Campbell004A_study.txt
- a_Campbell004A_assay.txt
