# Supplementary material for: Phase contrast time-lapse microscopy datasets with automated and manual cell tracking annotations
Source: Sci Data. 2018 Nov 13;5:180237. doi: 10.1038/sdata.2018.237 (PMC6233481; doi:10.1038/sdata.2018.237)
Supplement: Supplementary file 1 [file sdata2018237-isa1.zip › i_Investigation.txt]

# Investigation File generated for Scientific Data with Investigation File Authoring Tool version 0.1.0 on 07/09/2018 - This metadata file is CC0
ONTOLOGY SOURCE REFERENCE
Term Source Name	BTO	OBI	ERO	XCO	EFO	FBbi
Term Source File	http://data.bioontology.org/ontologies/BTO	http://data.bioontology.org/ontologies/OBI	http://data.bioontology.org/ontologies/ERO	http://data.bioontology.org/ontologies/XCO	http://data.bioontology.org/ontologies/EFO	http://data.bioontology.org/ontologies/FBbi
Term Source Version	unknown	2014-08-18	2013-08-02	4.18	2.99	
Term Source Description	BRENDA Tissue and Enzyme Source Ontology	Ontology for Biomedical Investigations	Eagle-I Research Resource Ontology	Experimental Conditions Ontology	Experimental Factor Ontology	Biological Imaging Methods Ontology
INVESTIGATION
Investigation Identifier
Investigation Title
Investigation Description
Investigation Submission Date
Investigation Public Release Date
INVESTIGATION PUBLICATIONS
Investigation PubMed ID
Investigation Publication DOI
Investigation Publication Author List
Investigation Publication Title
Investigation Publication Status
Investigation Publication Status Term Accession Number
Investigation Publication Status Term Source REF
INVESTIGATION CONTACTS
Investigation Person Last Name
Investigation Person Mid Initials
Investigation Person First Name
Investigation Person Address
Investigation Person Phone
Investigation Person Fax
Investigation Person Email
Investigation Person Affiliation
Investigation Person Roles
Investigation Person Roles Term Accession Number
Investigation Person Roles Term Source REF
STUDY
Study Identifier	10.1038/sdata.2018.237
Study Title	Phase contrast time-lapse microscopy datasets with automated and manual cell tracking annotations
Study Submission Date	08/01/2018
Study Public Release Date	13/11/2018
Study Description	http://www.nature.com/articles/sdata2018237#abstract
Study File Name	s_Campbell004A_study.txt
Comment[Subject Keywords]	/;///
Comment[Manuscript Licence]	CC BY-4.0
Comment[Experimental Metadata Licence]	CC0
Comment[Supplementary Information File Name]	
Comment[Supplementary Information File Type]	x-zip-compressed
Comment[Supplementary Information File URL]	http://www.nature.com/articles/sdata2018237#supplementary-information
Comment[Data Repository]	Open Science Framework
Comment[Data Record Accession]	doi:10.17605/OSF.IO/YSAQ2
Comment[Data Record URI]	https://doi.org/10.17605/OSF.IO/YSAQ2
STUDY DESIGN DESCRIPTORS
Study Design Type	factorial design	cellular image analysis objective
Study Design Type Term Accession Number	OBI:0500014	ERO:0100139
Study Design Type Term Source REF	OBI	ERO
STUDY PUBLICATIONS
Study PubMed ID
Study Publication DOI
Study Publication Author List
Study Publication Title
Study Publication Status
Study Publication Status Term Accession Number
Study Publication Status Term Source REF
STUDY FACTORS
Study Factor Name	experimental condition
Study Factor Type	experimental condition
Study Factor Type Term Accession Number	XCO:0000000
Study Factor Type Term Source REF	XCO
STUDY ASSAYS
Study Assay Measurement Type	cell proliferation
Study Assay Measurement Type Term Accession Number	GO:0008283
Study Assay Measurement Type Term Source REF	EFO
Study Assay Technology Type	phase contrast microscopy
Study Assay Technology Type Term Accession Number	ERO:0001636
Study Assay Technology Type Term Source REF	ERO
Study Assay Technology Platform	instrument; manufacturer
Study Assay File Name	a_Campbell004A_assay.txt
STUDY PROTOCOLS
Study Protocol Name	Cell culture	Phase-contrast time-lapse microscopy	Manually-generated cell tracking ground truth annotation by human experts	Computer-aided cell tracking annotation
Study Protocol Type	sample collection protocol	Biological Imaging Method	image processing operation	image processing operation
Study Protocol Type Term Accession Number	http://www.ebi.ac.uk/efo/EFO_0005518	FBbi:root_00000000	ERO:0100306	ERO:0100306
Study Protocol Type Term Source REF	EFO	FBbi	ERO	ERO
Study Protocol Description				
Study Protocol URI	""	""	""	""
Study Protocol Version				
Study Protocol Parameters Name	""	instrument; manufacturer	""	""
Study Protocol Parameters Name Term Accession Number	""	""	""	""
Study Protocol Parameters Name Term Source REF	""	""	""	""
Study Protocol Components Name	""	""	""	""
Study Protocol Components Type	""	""	""	""
Study Protocol Components Type Term Accession Number	""	""	""	""
Study Protocol Components Type Term Source REF	""	""	""	""
STUDY CONTACTS
Study Person Last Name	Ker	Eom	Sanami	Bise	Pascale	Yin	Huh	Osuna-Highley	Junkers	Helfrich	Liang	Pan	Jeong	Kang	Liu	Nicholson	Sandbothe	Van	Liu	Chen	Kanade	Weiss	Campbell
Study Person First Name	Dai Fei Elmer	Sungeun	Sho	Ryoma	Corinne	Zhaozheng	Seung-il	Elvira	Silvina N.	Casey J.	Peter Yongwen	Jiyan	Soojin	Steven S.	Jinyu	Ritchie	Michael F.	Phu T.	Anan	Mei	Takeo	Lee E.	Phil G.
Study Person Mid Initials																							
Study Person Email	""	""	""	""	""	""	""	""	""	""	""	""	""	""	""	""	""	""	""	""	""	""	pcampbel@cs.cmu.edu
Study Person Phone																							
Study Person Fax																							
Study Person Address																							
Study Person Affiliation	Department of Biological Sciences, Carnegie Mellon University, Pittsburgh, USA	Robotics Institute, Carnegie Mellon University, Pittsburgh, USA	Dai Nippon Printing, Tokyo, Japan	Dai Nippon Printing, Tokyo, Japan	Engineering Research Accelerator, Carnegie Mellon University, Pittsburgh, USA	Robotics Institute, Carnegie Mellon University, Pittsburgh, USA	Robotics Institute, Carnegie Mellon University, Pittsburgh, USA	Engineering Research Accelerator, Carnegie Mellon University, Pittsburgh, USA	Robotics Institute, Carnegie Mellon University, Pittsburgh, USA	Intel Labs Pittsburgh, Pittsburgh, USA	Robotics Institute, Carnegie Mellon University, Pittsburgh, USA	Robotics Institute, Carnegie Mellon University, Pittsburgh, USA	Robotics Institute, Carnegie Mellon University, Pittsburgh, USA	Robotics Institute, Carnegie Mellon University, Pittsburgh, USA	Robotics Institute, Carnegie Mellon University, Pittsburgh, USA	Department of Biological Sciences, Carnegie Mellon University, Pittsburgh, USA	Robotics Institute, Carnegie Mellon University, Pittsburgh, USA	Department of Biological Sciences, Carnegie Mellon University, Pittsburgh, USA	Robotics Institute, Carnegie Mellon University, Pittsburgh, USA	Robotics Institute, Carnegie Mellon University, Pittsburgh, USA	Robotics Institute, Carnegie Mellon University, Pittsburgh, USA	Robotics Institute, Carnegie Mellon University, Pittsburgh, USA	Department of Biological Sciences, Carnegie Mellon University, Pittsburgh, USA
Study Person Roles																							
Study Person Roles Term Accession Number																							
Study Person Roles Term Source REF																							
Comment[Study Person ORCID]																							
Comment[Funder]																							
Comment[FundRef ID]																							
Comment[Funder Term Source REF]																							
Comment[Grant Identifier]																							
