# Supplementary material for: Phase contrast time-lapse microscopy datasets with automated and manual cell tracking annotations
Source: Sci Data. 2018 Nov 13;5:180237. doi: 10.1038/sdata.2018.237 (PMC6233481; doi:10.1038/sdata.2018.237)
Supplement: Supplementary file 1 [file sdata2018237-isa1.zip › s_Campbell004A_study.txt]

Source Name	Characteristics[cell line]	Term Source REF	Term Accession Number	Protocol REF	Sample Name	Factor Value[experimental condition]
Mouse C2C12 cells from ATTC Manassas VA	C2C12 cell	BTO	BTO:0000165	Cell culture	C2C12 cells control	control
Mouse C2C12 cells from ATTC Manassas VA	C2C12 cell	BTO	BTO:0000165	Cell culture	C2C12 cells FGF2	50 ng per mL FGF2
Mouse C2C12 cells from ATTC Manassas VA	C2C12 cell	BTO	BTO:0000165	Cell culture	C2C12 cells BMP2	100 ng per mL BMP2
Mouse C2C12 cells from ATTC Manassas VA	C2C12 cell	BTO	BTO:0000165	Cell culture	C2C12 cells FGF2 BMP2	50 ng per mL FGF2 plus 100 ng per mL BMP2
