# Supplementary material for: Phase contrast time-lapse microscopy datasets with automated and manual cell tracking annotations
Source: Sci Data. 2018 Nov 13;5:180237. doi: 10.1038/sdata.2018.237 (PMC6233481; doi:10.1038/sdata.2018.237)
Supplement: Supplementary file 1 [file sdata2018237-isa1.zip › a_Campbell004A_assay.txt]

Sample Name	Protocol REF	Parameter Value[instrument]	Parameter Value[manufacturer]	Assay Name	Raw Data File	Comment[Data Repository]	Comment[Data Record Accession]	Comment[Data Record URI]	Protocol REF	Derived Data File	Comment[Data Repository]	Comment[Data Record Accession]	Comment[Data Record URI]	Protocol REF	Derived Data File	Comment[Data Repository]	Comment[Data Record Accession]	Comment[Data Record URI]
C2C12 cells control	Phase-contrast time-lapse microscopy	Zeiss Axiovert T135V microscope	Carl Zeiss Microimaging	exp1_F0001 Data	090303-C2C12P15-FGF2,BMP2	Open Science Framework	doi:10.17605/OSF.IO/YSAQ2	https://doi.org/10.17605/OSF.IO/YSAQ2	Manually-generated cell tracking ground truth annotation by human experts	Annotation_Human	Open Science Framework	doi:10.17605/OSF.IO/YSAQ2	https://doi.org/10.17605/OSF.IO/YSAQ2	Computer-aided cell tracking annotation	Annotation_Computer	Open Science Framework	doi:10.17605/OSF.IO/YSAQ2	https://doi.org/10.17605/OSF.IO/YSAQ2
C2C12 cells control	Phase-contrast time-lapse microscopy	Zeiss Axiovert T135V microscope	Carl Zeiss Microimaging	exp1_F0002 Data	090303-C2C12P15-FGF2,BMP2	Open Science Framework	doi:10.17605/OSF.IO/YSAQ2	https://doi.org/10.17605/OSF.IO/YSAQ2	Manually-generated cell tracking ground truth annotation by human experts	Annotation_Human	Open Science Framework	doi:10.17605/OSF.IO/YSAQ2	https://doi.org/10.17605/OSF.IO/YSAQ2	Computer-aided cell tracking annotation	Annotation_Computer	Open Science Framework	doi:10.17605/OSF.IO/YSAQ2	https://doi.org/10.17605/OSF.IO/YSAQ2
C2C12 cells control	Phase-contrast time-lapse microscopy	Zeiss Axiovert T135V microscope	Carl Zeiss Microimaging	exp1_F0003 Data	090303-C2C12P15-FGF2,BMP2	Open Science Framework	doi:10.17605/OSF.IO/YSAQ2	https://doi.org/10.17605/OSF.IO/YSAQ2	Manually-generated cell tracking ground truth annotation by human experts	Annotation_Human	Open Science Framework	doi:10.17605/OSF.IO/YSAQ2	https://doi.org/10.17605/OSF.IO/YSAQ2	Computer-aided cell tracking annotation	Annotation_Computer	Open Science Framework	doi:10.17605/OSF.IO/YSAQ2	https://doi.org/10.17605/OSF.IO/YSAQ2
C2C12 cells control	Phase-contrast time-lapse microscopy	Zeiss Axiovert T135V microscope	Carl Zeiss Microimaging	exp1_F0004 Data	090303-C2C12P15-FGF2,BMP2	Open Science Framework	doi:10.17605/OSF.IO/YSAQ2	https://doi.org/10.17605/OSF.IO/YSAQ2	Manually-generated cell tracking ground truth annotation by human experts	Annotation_Human	Open Science Framework	doi:10.17605/OSF.IO/YSAQ2	https://doi.org/10.17605/OSF.IO/YSAQ2	Computer-aided cell tracking annotation	Annotation_Computer	Open Science Framework	doi:10.17605/OSF.IO/YSAQ2	https://doi.org/10.17605/OSF.IO/YSAQ2
C2C12 cells FGF2	Phase-contrast time-lapse microscopy	Zeiss Axiovert T135V microscope	Carl Zeiss Microimaging	exp1_F0005 Data	090303-C2C12P15-FGF2,BMP2	Open Science Framework	doi:10.17605/OSF.IO/YSAQ2	https://doi.org/10.17605/OSF.IO/YSAQ2	Manually-generated cell tracking ground truth annotation by human experts	Annotation_Human	Open Science Framework	doi:10.17605/OSF.IO/YSAQ2	https://doi.org/10.17605/OSF.IO/YSAQ2	Computer-aided cell tracking annotation	Annotation_Computer	Open Science Framework	doi:10.17605/OSF.IO/YSAQ2	https://doi.org/10.17605/OSF.IO/YSAQ2
C2C12 cells FGF2	Phase-contrast time-lapse microscopy	Zeiss Axiovert T135V microscope	Carl Zeiss Microimaging	exp1_F0006 Data	090303-C2C12P15-FGF2,BMP2	Open Science Framework	doi:10.17605/OSF.IO/YSAQ2	https://doi.org/10.17605/OSF.IO/YSAQ2	Manually-generated cell tracking ground truth annotation by human experts	Annotation_Human	Open Science Framework	doi:10.17605/OSF.IO/YSAQ2	https://doi.org/10.17605/OSF.IO/YSAQ2	Computer-aided cell tracking annotation	Annotation_Computer	Open Science Framework	doi:10.17605/OSF.IO/YSAQ2	https://doi.org/10.17605/OSF.IO/YSAQ2
C2C12 cells FGF2	Phase-contrast time-lapse microscopy	Zeiss Axiovert T135V microscope	Carl Zeiss Microimaging	exp1_F0007 Data	090303-C2C12P15-FGF2,BMP2	Open Science Framework	doi:10.17605/OSF.IO/YSAQ2	https://doi.org/10.17605/OSF.IO/YSAQ2	Manually-generated cell tracking ground truth annotation by human experts	Annotation_Human	Open Science Framework	doi:10.17605/OSF.IO/YSAQ2	https://doi.org/10.17605/OSF.IO/YSAQ2	Computer-aided cell tracking annotation	Annotation_Computer	Open Science Framework	doi:10.17605/OSF.IO/YSAQ2	https://doi.org/10.17605/OSF.IO/YSAQ2
C2C12 cells FGF2	Phase-contrast time-lapse microscopy	Zeiss Axiovert T135V microscope	Carl Zeiss Microimaging	exp1_F0008 Data	090303-C2C12P15-FGF2,BMP2	Open Science Framework	doi:10.17605/OSF.IO/YSAQ2	https://doi.org/10.17605/OSF.IO/YSAQ2	Manually-generated cell tracking ground truth annotation by human experts	Annotation_Human	Open Science Framework	doi:10.17605/OSF.IO/YSAQ2	https://doi.org/10.17605/OSF.IO/YSAQ2	Computer-aided cell tracking annotation	Annotation_Computer	Open Science Framework	doi:10.17605/OSF.IO/YSAQ2	https://doi.org/10.17605/OSF.IO/YSAQ2
C2C12 cells BMP2	Phase-contrast time-lapse microscopy	Zeiss Axiovert T135V microscope	Carl Zeiss Microimaging	exp1_F0009 Data	090303-C2C12P15-FGF2,BMP2	Open Science Framework	doi:10.17605/OSF.IO/YSAQ2	https://doi.org/10.17605/OSF.IO/YSAQ2	Manually-generated cell tracking ground truth annotation by human experts	Annotation_Human	Open Science Framework	doi:10.17605/OSF.IO/YSAQ2	https://doi.org/10.17605/OSF.IO/YSAQ2	Computer-aided cell tracking annotation	Annotation_Computer	Open Science Framework	doi:10.17605/OSF.IO/YSAQ2	https://doi.org/10.17605/OSF.IO/YSAQ2
C2C12 cells BMP2	Phase-contrast time-lapse microscopy	Zeiss Axiovert T135V microscope	Carl Zeiss Microimaging	exp1_F0010 Data	090303-C2C12P15-FGF2,BMP2	Open Science Framework	doi:10.17605/OSF.IO/YSAQ2	https://doi.org/10.17605/OSF.IO/YSAQ2	Manually-generated cell tracking ground truth annotation by human experts	Annotation_Human	Open Science Framework	doi:10.17605/OSF.IO/YSAQ2	https://doi.org/10.17605/OSF.IO/YSAQ2	Computer-aided cell tracking annotation	Annotation_Computer	Open Science Framework	doi:10.17605/OSF.IO/YSAQ2	https://doi.org/10.17605/OSF.IO/YSAQ2
C2C12 cells BMP2	Phase-contrast time-lapse microscopy	Zeiss Axiovert T135V microscope	Carl Zeiss Microimaging	exp1_F0011 Data	090303-C2C12P15-FGF2,BMP2	Open Science Framework	doi:10.17605/OSF.IO/YSAQ2	https://doi.org/10.17605/OSF.IO/YSAQ2	Manually-generated cell tracking ground truth annotation by human experts	Annotation_Human	Open Science Framework	doi:10.17605/OSF.IO/YSAQ2	https://doi.org/10.17605/OSF.IO/YSAQ2	Computer-aided cell tracking annotation	Annotation_Computer	Open Science Framework	doi:10.17605/OSF.IO/YSAQ2	https://doi.org/10.17605/OSF.IO/YSAQ2
C2C12 cells BMP2	Phase-contrast time-lapse microscopy	Zeiss Axiovert T135V microscope	Carl Zeiss Microimaging	exp1_F0012 Data	090303-C2C12P15-FGF2,BMP2	Open Science Framework	doi:10.17605/OSF.IO/YSAQ2	https://doi.org/10.17605/OSF.IO/YSAQ2	Manually-generated cell tracking ground truth annotation by human experts	Annotation_Human	Open Science Framework	doi:10.17605/OSF.IO/YSAQ2	https://doi.org/10.17605/OSF.IO/YSAQ2	Computer-aided cell tracking annotation	Annotation_Computer	Open Science Framework	doi:10.17605/OSF.IO/YSAQ2	https://doi.org/10.17605/OSF.IO/YSAQ2
C2C12 cells FGF2 BMP2	Phase-contrast time-lapse microscopy	Zeiss Axiovert T135V microscope	Carl Zeiss Microimaging	exp1_F0013 Data	090303-C2C12P15-FGF2,BMP2	Open Science Framework	doi:10.17605/OSF.IO/YSAQ2	https://doi.org/10.17605/OSF.IO/YSAQ2	Manually-generated cell tracking ground truth annotation by human experts	Annotation_Human	Open Science Framework	doi:10.17605/OSF.IO/YSAQ2	https://doi.org/10.17605/OSF.IO/YSAQ2	Computer-aided cell tracking annotation	Annotation_Computer	Open Science Framework	doi:10.17605/OSF.IO/YSAQ2	https://doi.org/10.17605/OSF.IO/YSAQ2
C2C12 cells FGF2 BMP2	Phase-contrast time-lapse microscopy	Zeiss Axiovert T135V microscope	Carl Zeiss Microimaging	exp1_F0014 Data	090303-C2C12P15-FGF2,BMP2	Open Science Framework	doi:10.17605/OSF.IO/YSAQ2	https://doi.org/10.17605/OSF.IO/YSAQ2	Manually-generated cell tracking ground truth annotation by human experts	Annotation_Human	Open Science Framework	doi:10.17605/OSF.IO/YSAQ2	https://doi.org/10.17605/OSF.IO/YSAQ2	Computer-aided cell tracking annotation	Annotation_Computer	Open Science Framework	doi:10.17605/OSF.IO/YSAQ2	https://doi.org/10.17605/OSF.IO/YSAQ2
C2C12 cells FGF2 BMP2	Phase-contrast time-lapse microscopy	Zeiss Axiovert T135V microscope	Carl Zeiss Microimaging	exp1_F0015 Data	090303-C2C12P15-FGF2,BMP2	Open Science Framework	doi:10.17605/OSF.IO/YSAQ2	https://doi.org/10.17605/OSF.IO/YSAQ2	Manually-generated cell tracking ground truth annotation by human experts	Annotation_Human	Open Science Framework	doi:10.17605/OSF.IO/YSAQ2	https://doi.org/10.17605/OSF.IO/YSAQ2	Computer-aided cell tracking annotation	Annotation_Computer	Open Science Framework	doi:10.17605/OSF.IO/YSAQ2	https://doi.org/10.17605/OSF.IO/YSAQ2
C2C12 cells FGF2 BMP2	Phase-contrast time-lapse microscopy	Zeiss Axiovert T135V microscope	Carl Zeiss Microimaging	exp1_F0016 Data	090303-C2C12P15-FGF2,BMP2	Open Science Framework	doi:10.17605/OSF.IO/YSAQ2	https://doi.org/10.17605/OSF.IO/YSAQ2	Manually-generated cell tracking ground truth annotation by human experts	Annotation_Human	Open Science Framework	doi:10.17605/OSF.IO/YSAQ2	https://doi.org/10.17605/OSF.IO/YSAQ2	Computer-aided cell tracking annotation	Annotation_Computer	Open Science Framework	doi:10.17605/OSF.IO/YSAQ2	https://doi.org/10.17605/OSF.IO/YSAQ2
C2C12 cells control	Phase-contrast time-lapse microscopy	Zeiss Axiovert T135V microscope	Carl Zeiss Microimaging	exp1_F0001 Data	090303-C2C12P15-FGF2,BMP2	Open Science Framework	doi:10.17605/OSF.IO/YSAQ2	https://doi.org/10.17605/OSF.IO/YSAQ2	Manually-generated cell tracking ground truth annotation by human experts	Annotation_Human	Open Science Framework	doi:10.17605/OSF.IO/YSAQ2	https://doi.org/10.17605/OSF.IO/YSAQ2	Computer-aided cell tracking annotation	Annotation_Computer	Open Science Framework	doi:10.17605/OSF.IO/YSAQ2	https://doi.org/10.17605/OSF.IO/YSAQ2
C2C12 cells control	Phase-contrast time-lapse microscopy	Zeiss Axiovert T135V microscope	Carl Zeiss Microimaging	exp1_F0002 Data	090303-C2C12P15-FGF2,BMP2	Open Science Framework	doi:10.17605/OSF.IO/YSAQ2	https://doi.org/10.17605/OSF.IO/YSAQ2	Manually-generated cell tracking ground truth annotation by human experts	Annotation_Human	Open Science Framework	doi:10.17605/OSF.IO/YSAQ2	https://doi.org/10.17605/OSF.IO/YSAQ2	Computer-aided cell tracking annotation	Annotation_Computer	Open Science Framework	doi:10.17605/OSF.IO/YSAQ2	https://doi.org/10.17605/OSF.IO/YSAQ2
C2C12 cells control	Phase-contrast time-lapse microscopy	Zeiss Axiovert T135V microscope	Carl Zeiss Microimaging	exp1_F0003 Data	090303-C2C12P15-FGF2,BMP2	Open Science Framework	doi:10.17605/OSF.IO/YSAQ2	https://doi.org/10.17605/OSF.IO/YSAQ2	Manually-generated cell tracking ground truth annotation by human experts	Annotation_Human	Open Science Framework	doi:10.17605/OSF.IO/YSAQ2	https://doi.org/10.17605/OSF.IO/YSAQ2	Computer-aided cell tracking annotation	Annotation_Computer	Open Science Framework	doi:10.17605/OSF.IO/YSAQ2	https://doi.org/10.17605/OSF.IO/YSAQ2
C2C12 cells control	Phase-contrast time-lapse microscopy	Zeiss Axiovert T135V microscope	Carl Zeiss Microimaging	exp1_F0004 Data	090303-C2C12P15-FGF2,BMP2	Open Science Framework	doi:10.17605/OSF.IO/YSAQ2	https://doi.org/10.17605/OSF.IO/YSAQ2	Manually-generated cell tracking ground truth annotation by human experts	Annotation_Human	Open Science Framework	doi:10.17605/OSF.IO/YSAQ2	https://doi.org/10.17605/OSF.IO/YSAQ2	Computer-aided cell tracking annotation	Annotation_Computer	Open Science Framework	doi:10.17605/OSF.IO/YSAQ2	https://doi.org/10.17605/OSF.IO/YSAQ2
C2C12 cells FGF2	Phase-contrast time-lapse microscopy	Zeiss Axiovert T135V microscope	Carl Zeiss Microimaging	exp1_F0005 Data	090303-C2C12P15-FGF2,BMP2	Open Science Framework	doi:10.17605/OSF.IO/YSAQ2	https://doi.org/10.17605/OSF.IO/YSAQ2	Manually-generated cell tracking ground truth annotation by human experts	Annotation_Human	Open Science Framework	doi:10.17605/OSF.IO/YSAQ2	https://doi.org/10.17605/OSF.IO/YSAQ2	Computer-aided cell tracking annotation	Annotation_Computer	Open Science Framework	doi:10.17605/OSF.IO/YSAQ2	https://doi.org/10.17605/OSF.IO/YSAQ2
C2C12 cells FGF2	Phase-contrast time-lapse microscopy	Zeiss Axiovert T135V microscope	Carl Zeiss Microimaging	exp1_F0006 Data	090303-C2C12P15-FGF2,BMP2	Open Science Framework	doi:10.17605/OSF.IO/YSAQ2	https://doi.org/10.17605/OSF.IO/YSAQ2	Manually-generated cell tracking ground truth annotation by human experts	Annotation_Human	Open Science Framework	doi:10.17605/OSF.IO/YSAQ2	https://doi.org/10.17605/OSF.IO/YSAQ2	Computer-aided cell tracking annotation	Annotation_Computer	Open Science Framework	doi:10.17605/OSF.IO/YSAQ2	https://doi.org/10.17605/OSF.IO/YSAQ2
C2C12 cells FGF2	Phase-contrast time-lapse microscopy	Zeiss Axiovert T135V microscope	Carl Zeiss Microimaging	exp1_F0007 Data	090303-C2C12P15-FGF2,BMP2	Open Science Framework	doi:10.17605/OSF.IO/YSAQ2	https://doi.org/10.17605/OSF.IO/YSAQ2	Manually-generated cell tracking ground truth annotation by human experts	Annotation_Human	Open Science Framework	doi:10.17605/OSF.IO/YSAQ2	https://doi.org/10.17605/OSF.IO/YSAQ2	Computer-aided cell tracking annotation	Annotation_Computer	Open Science Framework	doi:10.17605/OSF.IO/YSAQ2	https://doi.org/10.17605/OSF.IO/YSAQ2
C2C12 cells FGF2	Phase-contrast time-lapse microscopy	Zeiss Axiovert T135V microscope	Carl Zeiss Microimaging	exp1_F0008 Data	090303-C2C12P15-FGF2,BMP2	Open Science Framework	doi:10.17605/OSF.IO/YSAQ2	https://doi.org/10.17605/OSF.IO/YSAQ2	Manually-generated cell tracking ground truth annotation by human experts	Annotation_Human	Open Science Framework	doi:10.17605/OSF.IO/YSAQ2	https://doi.org/10.17605/OSF.IO/YSAQ2	Computer-aided cell tracking annotation	Annotation_Computer	Open Science Framework	doi:10.17605/OSF.IO/YSAQ2	https://doi.org/10.17605/OSF.IO/YSAQ2
C2C12 cells BMP2	Phase-contrast time-lapse microscopy	Zeiss Axiovert T135V microscope	Carl Zeiss Microimaging	exp1_F0010 Data	090303-C2C12P15-FGF2,BMP2	Open Science Framework	doi:10.17605/OSF.IO/YSAQ2	https://doi.org/10.17605/OSF.IO/YSAQ2	Manually-generated cell tracking ground truth annotation by human experts	Annotation_Human	Open Science Framework	doi:10.17605/OSF.IO/YSAQ2	https://doi.org/10.17605/OSF.IO/YSAQ2	Computer-aided cell tracking annotation	Annotation_Computer	Open Science Framework	doi:10.17605/OSF.IO/YSAQ2	https://doi.org/10.17605/OSF.IO/YSAQ2
C2C12 cells BMP2	Phase-contrast time-lapse microscopy	Zeiss Axiovert T135V microscope	Carl Zeiss Microimaging	exp1_F0011 Data	090303-C2C12P15-FGF2,BMP2	Open Science Framework	doi:10.17605/OSF.IO/YSAQ2	https://doi.org/10.17605/OSF.IO/YSAQ2	Manually-generated cell tracking ground truth annotation by human experts	Annotation_Human	Open Science Framework	doi:10.17605/OSF.IO/YSAQ2	https://doi.org/10.17605/OSF.IO/YSAQ2	Computer-aided cell tracking annotation	Annotation_Computer	Open Science Framework	doi:10.17605/OSF.IO/YSAQ2	https://doi.org/10.17605/OSF.IO/YSAQ2
C2C12 cells BMP2	Phase-contrast time-lapse microscopy	Zeiss Axiovert T135V microscope	Carl Zeiss Microimaging	exp1_F0012 Data	090303-C2C12P15-FGF2,BMP2	Open Science Framework	doi:10.17605/OSF.IO/YSAQ2	https://doi.org/10.17605/OSF.IO/YSAQ2	Manually-generated cell tracking ground truth annotation by human experts	Annotation_Human	Open Science Framework	doi:10.17605/OSF.IO/YSAQ2	https://doi.org/10.17605/OSF.IO/YSAQ2	Computer-aided cell tracking annotation	Annotation_Computer	Open Science Framework	doi:10.17605/OSF.IO/YSAQ2	https://doi.org/10.17605/OSF.IO/YSAQ2
C2C12 cells BMP2	Phase-contrast time-lapse microscopy	Zeiss Axiovert T135V microscope	Carl Zeiss Microimaging	exp1_F0013 Data	090303-C2C12P15-FGF2,BMP2	Open Science Framework	doi:10.17605/OSF.IO/YSAQ2	https://doi.org/10.17605/OSF.IO/YSAQ2	Manually-generated cell tracking ground truth annotation by human experts	Annotation_Human	Open Science Framework	doi:10.17605/OSF.IO/YSAQ2	https://doi.org/10.17605/OSF.IO/YSAQ2	Computer-aided cell tracking annotation	Annotation_Computer	Open Science Framework	doi:10.17605/OSF.IO/YSAQ2	https://doi.org/10.17605/OSF.IO/YSAQ2
C2C12 cells FGF2 BMP2	Phase-contrast time-lapse microscopy	Zeiss Axiovert T135V microscope	Carl Zeiss Microimaging	exp1_F0015 Data	090303-C2C12P15-FGF2,BMP2	Open Science Framework	doi:10.17605/OSF.IO/YSAQ2	https://doi.org/10.17605/OSF.IO/YSAQ2	Manually-generated cell tracking ground truth annotation by human experts	Annotation_Human	Open Science Framework	doi:10.17605/OSF.IO/YSAQ2	https://doi.org/10.17605/OSF.IO/YSAQ2	Computer-aided cell tracking annotation	Annotation_Computer	Open Science Framework	doi:10.17605/OSF.IO/YSAQ2	https://doi.org/10.17605/OSF.IO/YSAQ2
C2C12 cells FGF2 BMP2	Phase-contrast time-lapse microscopy	Zeiss Axiovert T135V microscope	Carl Zeiss Microimaging	exp1_F0016 Data	090303-C2C12P15-FGF2,BMP2	Open Science Framework	doi:10.17605/OSF.IO/YSAQ2	https://doi.org/10.17605/OSF.IO/YSAQ2	Manually-generated cell tracking ground truth annotation by human experts	Annotation_Human	Open Science Framework	doi:10.17605/OSF.IO/YSAQ2	https://doi.org/10.17605/OSF.IO/YSAQ2	Computer-aided cell tracking annotation	Annotation_Computer	Open Science Framework	doi:10.17605/OSF.IO/YSAQ2	https://doi.org/10.17605/OSF.IO/YSAQ2
C2C12 cells FGF2 BMP2	Phase-contrast time-lapse microscopy	Zeiss Axiovert T135V microscope	Carl Zeiss Microimaging	exp1_F0017 Data	090303-C2C12P15-FGF2,BMP2	Open Science Framework	doi:10.17605/OSF.IO/YSAQ2	https://doi.org/10.17605/OSF.IO/YSAQ2	Manually-generated cell tracking ground truth annotation by human experts	Annotation_Human	Open Science Framework	doi:10.17605/OSF.IO/YSAQ2	https://doi.org/10.17605/OSF.IO/YSAQ2	Computer-aided cell tracking annotation	Annotation_Computer	Open Science Framework	doi:10.17605/OSF.IO/YSAQ2	https://doi.org/10.17605/OSF.IO/YSAQ2
C2C12 cells FGF2 BMP2	Phase-contrast time-lapse microscopy	Zeiss Axiovert T135V microscope	Carl Zeiss Microimaging	exp1_F0018 Data	090303-C2C12P15-FGF2,BMP2	Open Science Framework	doi:10.17605/OSF.IO/YSAQ2	https://doi.org/10.17605/OSF.IO/YSAQ2	Manually-generated cell tracking ground truth annotation by human experts	Annotation_Human	Open Science Framework	doi:10.17605/OSF.IO/YSAQ2	https://doi.org/10.17605/OSF.IO/YSAQ2	Computer-aided cell tracking annotation	Annotation_Computer	Open Science Framework	doi:10.17605/OSF.IO/YSAQ2	https://doi.org/10.17605/OSF.IO/YSAQ2
C2C12 cells control	Phase-contrast time-lapse microscopy	Zeiss Axiovert T135V microscope	Carl Zeiss Microimaging	exp1_F0001 Data	090303-C2C12P15-FGF2,BMP2	Open Science Framework	doi:10.17605/OSF.IO/YSAQ2	https://doi.org/10.17605/OSF.IO/YSAQ2	Manually-generated cell tracking ground truth annotation by human experts	Annotation_Human	Open Science Framework	doi:10.17605/OSF.IO/YSAQ2	https://doi.org/10.17605/OSF.IO/YSAQ2	Computer-aided cell tracking annotation	Annotation_Computer	Open Science Framework	doi:10.17605/OSF.IO/YSAQ2	https://doi.org/10.17605/OSF.IO/YSAQ2
C2C12 cells control	Phase-contrast time-lapse microscopy	Zeiss Axiovert T135V microscope	Carl Zeiss Microimaging	exp1_F0002 Data	090303-C2C12P15-FGF2,BMP2	Open Science Framework	doi:10.17605/OSF.IO/YSAQ2	https://doi.org/10.17605/OSF.IO/YSAQ2	Manually-generated cell tracking ground truth annotation by human experts	Annotation_Human	Open Science Framework	doi:10.17605/OSF.IO/YSAQ2	https://doi.org/10.17605/OSF.IO/YSAQ2	Computer-aided cell tracking annotation	Annotation_Computer	Open Science Framework	doi:10.17605/OSF.IO/YSAQ2	https://doi.org/10.17605/OSF.IO/YSAQ2
C2C12 cells control	Phase-contrast time-lapse microscopy	Zeiss Axiovert T135V microscope	Carl Zeiss Microimaging	exp1_F0003 Data	090303-C2C12P15-FGF2,BMP2	Open Science Framework	doi:10.17605/OSF.IO/YSAQ2	https://doi.org/10.17605/OSF.IO/YSAQ2	Manually-generated cell tracking ground truth annotation by human experts	Annotation_Human	Open Science Framework	doi:10.17605/OSF.IO/YSAQ2	https://doi.org/10.17605/OSF.IO/YSAQ2	Computer-aided cell tracking annotation	Annotation_Computer	Open Science Framework	doi:10.17605/OSF.IO/YSAQ2	https://doi.org/10.17605/OSF.IO/YSAQ2
C2C12 cells control	Phase-contrast time-lapse microscopy	Zeiss Axiovert T135V microscope	Carl Zeiss Microimaging	exp1_F0004 Data	090303-C2C12P15-FGF2,BMP2	Open Science Framework	doi:10.17605/OSF.IO/YSAQ2	https://doi.org/10.17605/OSF.IO/YSAQ2	Manually-generated cell tracking ground truth annotation by human experts	Annotation_Human	Open Science Framework	doi:10.17605/OSF.IO/YSAQ2	https://doi.org/10.17605/OSF.IO/YSAQ2	Computer-aided cell tracking annotation	Annotation_Computer	Open Science Framework	doi:10.17605/OSF.IO/YSAQ2	https://doi.org/10.17605/OSF.IO/YSAQ2
C2C12 cells FGF2	Phase-contrast time-lapse microscopy	Zeiss Axiovert T135V microscope	Carl Zeiss Microimaging	exp1_F0005 Data	090303-C2C12P15-FGF2,BMP2	Open Science Framework	doi:10.17605/OSF.IO/YSAQ2	https://doi.org/10.17605/OSF.IO/YSAQ2	Manually-generated cell tracking ground truth annotation by human experts	Annotation_Human	Open Science Framework	doi:10.17605/OSF.IO/YSAQ2	https://doi.org/10.17605/OSF.IO/YSAQ2	Computer-aided cell tracking annotation	Annotation_Computer	Open Science Framework	doi:10.17605/OSF.IO/YSAQ2	https://doi.org/10.17605/OSF.IO/YSAQ2
C2C12 cells FGF2	Phase-contrast time-lapse microscopy	Zeiss Axiovert T135V microscope	Carl Zeiss Microimaging	exp1_F0006 Data	090303-C2C12P15-FGF2,BMP2	Open Science Framework	doi:10.17605/OSF.IO/YSAQ2	https://doi.org/10.17605/OSF.IO/YSAQ2	Manually-generated cell tracking ground truth annotation by human experts	Annotation_Human	Open Science Framework	doi:10.17605/OSF.IO/YSAQ2	https://doi.org/10.17605/OSF.IO/YSAQ2	Computer-aided cell tracking annotation	Annotation_Computer	Open Science Framework	doi:10.17605/OSF.IO/YSAQ2	https://doi.org/10.17605/OSF.IO/YSAQ2
C2C12 cells FGF2	Phase-contrast time-lapse microscopy	Zeiss Axiovert T135V microscope	Carl Zeiss Microimaging	exp1_F0007 Data	090303-C2C12P15-FGF2,BMP2	Open Science Framework	doi:10.17605/OSF.IO/YSAQ2	https://doi.org/10.17605/OSF.IO/YSAQ2	Manually-generated cell tracking ground truth annotation by human experts	Annotation_Human	Open Science Framework	doi:10.17605/OSF.IO/YSAQ2	https://doi.org/10.17605/OSF.IO/YSAQ2	Computer-aided cell tracking annotation	Annotation_Computer	Open Science Framework	doi:10.17605/OSF.IO/YSAQ2	https://doi.org/10.17605/OSF.IO/YSAQ2
C2C12 cells FGF2	Phase-contrast time-lapse microscopy	Zeiss Axiovert T135V microscope	Carl Zeiss Microimaging	exp1_F0008 Data	090303-C2C12P15-FGF2,BMP2	Open Science Framework	doi:10.17605/OSF.IO/YSAQ2	https://doi.org/10.17605/OSF.IO/YSAQ2	Manually-generated cell tracking ground truth annotation by human experts	Annotation_Human	Open Science Framework	doi:10.17605/OSF.IO/YSAQ2	https://doi.org/10.17605/OSF.IO/YSAQ2	Computer-aided cell tracking annotation	Annotation_Computer	Open Science Framework	doi:10.17605/OSF.IO/YSAQ2	https://doi.org/10.17605/OSF.IO/YSAQ2
C2C12 cells BMP2	Phase-contrast time-lapse microscopy	Zeiss Axiovert T135V microscope	Carl Zeiss Microimaging	exp1_F0010 Data	090303-C2C12P15-FGF2,BMP2	Open Science Framework	doi:10.17605/OSF.IO/YSAQ2	https://doi.org/10.17605/OSF.IO/YSAQ2	Manually-generated cell tracking ground truth annotation by human experts	Annotation_Human	Open Science Framework	doi:10.17605/OSF.IO/YSAQ2	https://doi.org/10.17605/OSF.IO/YSAQ2	Computer-aided cell tracking annotation	Annotation_Computer	Open Science Framework	doi:10.17605/OSF.IO/YSAQ2	https://doi.org/10.17605/OSF.IO/YSAQ2
C2C12 cells BMP2	Phase-contrast time-lapse microscopy	Zeiss Axiovert T135V microscope	Carl Zeiss Microimaging	exp1_F0011 Data	090303-C2C12P15-FGF2,BMP2	Open Science Framework	doi:10.17605/OSF.IO/YSAQ2	https://doi.org/10.17605/OSF.IO/YSAQ2	Manually-generated cell tracking ground truth annotation by human experts	Annotation_Human	Open Science Framework	doi:10.17605/OSF.IO/YSAQ2	https://doi.org/10.17605/OSF.IO/YSAQ2	Computer-aided cell tracking annotation	Annotation_Computer	Open Science Framework	doi:10.17605/OSF.IO/YSAQ2	https://doi.org/10.17605/OSF.IO/YSAQ2
C2C12 cells BMP2	Phase-contrast time-lapse microscopy	Zeiss Axiovert T135V microscope	Carl Zeiss Microimaging	exp1_F0012 Data	090303-C2C12P15-FGF2,BMP2	Open Science Framework	doi:10.17605/OSF.IO/YSAQ2	https://doi.org/10.17605/OSF.IO/YSAQ2	Manually-generated cell tracking ground truth annotation by human experts	Annotation_Human	Open Science Framework	doi:10.17605/OSF.IO/YSAQ2	https://doi.org/10.17605/OSF.IO/YSAQ2	Computer-aided cell tracking annotation	Annotation_Computer	Open Science Framework	doi:10.17605/OSF.IO/YSAQ2	https://doi.org/10.17605/OSF.IO/YSAQ2
C2C12 cells BMP2	Phase-contrast time-lapse microscopy	Zeiss Axiovert T135V microscope	Carl Zeiss Microimaging	exp1_F0013 Data	090303-C2C12P15-FGF2,BMP2	Open Science Framework	doi:10.17605/OSF.IO/YSAQ2	https://doi.org/10.17605/OSF.IO/YSAQ2	Manually-generated cell tracking ground truth annotation by human experts	Annotation_Human	Open Science Framework	doi:10.17605/OSF.IO/YSAQ2	https://doi.org/10.17605/OSF.IO/YSAQ2	Computer-aided cell tracking annotation	Annotation_Computer	Open Science Framework	doi:10.17605/OSF.IO/YSAQ2	https://doi.org/10.17605/OSF.IO/YSAQ2
C2C12 cells FGF2 BMP2	Phase-contrast time-lapse microscopy	Zeiss Axiovert T135V microscope	Carl Zeiss Microimaging	exp1_F0015 Data	090303-C2C12P15-FGF2,BMP2	Open Science Framework	doi:10.17605/OSF.IO/YSAQ2	https://doi.org/10.17605/OSF.IO/YSAQ2	Manually-generated cell tracking ground truth annotation by human experts	Annotation_Human	Open Science Framework	doi:10.17605/OSF.IO/YSAQ2	https://doi.org/10.17605/OSF.IO/YSAQ2	Computer-aided cell tracking annotation	Annotation_Computer	Open Science Framework	doi:10.17605/OSF.IO/YSAQ2	https://doi.org/10.17605/OSF.IO/YSAQ2
C2C12 cells FGF2 BMP2	Phase-contrast time-lapse microscopy	Zeiss Axiovert T135V microscope	Carl Zeiss Microimaging	exp1_F0016 Data	090303-C2C12P15-FGF2,BMP2	Open Science Framework	doi:10.17605/OSF.IO/YSAQ2	https://doi.org/10.17605/OSF.IO/YSAQ2	Manually-generated cell tracking ground truth annotation by human experts	Annotation_Human	Open Science Framework	doi:10.17605/OSF.IO/YSAQ2	https://doi.org/10.17605/OSF.IO/YSAQ2	Computer-aided cell tracking annotation	Annotation_Computer	Open Science Framework	doi:10.17605/OSF.IO/YSAQ2	https://doi.org/10.17605/OSF.IO/YSAQ2
C2C12 cells FGF2 BMP2	Phase-contrast time-lapse microscopy	Zeiss Axiovert T135V microscope	Carl Zeiss Microimaging	exp1_F0017 Data	090303-C2C12P15-FGF2,BMP2	Open Science Framework	doi:10.17605/OSF.IO/YSAQ2	https://doi.org/10.17605/OSF.IO/YSAQ2	Manually-generated cell tracking ground truth annotation by human experts	Annotation_Human	Open Science Framework	doi:10.17605/OSF.IO/YSAQ2	https://doi.org/10.17605/OSF.IO/YSAQ2	Computer-aided cell tracking annotation	Annotation_Computer	Open Science Framework	doi:10.17605/OSF.IO/YSAQ2	https://doi.org/10.17605/OSF.IO/YSAQ2
C2C12 cells FGF2 BMP2	Phase-contrast time-lapse microscopy	Zeiss Axiovert T135V microscope	Carl Zeiss Microimaging	exp1_F0018 Data	090303-C2C12P15-FGF2,BMP2	Open Science Framework	doi:10.17605/OSF.IO/YSAQ2	https://doi.org/10.17605/OSF.IO/YSAQ2	Manually-generated cell tracking ground truth annotation by human experts	Annotation_Human	Open Science Framework	doi:10.17605/OSF.IO/YSAQ2	https://doi.org/10.17605/OSF.IO/YSAQ2	Computer-aided cell tracking annotation	Annotation_Computer	Open Science Framework	doi:10.17605/OSF.IO/YSAQ2	https://doi.org/10.17605/OSF.IO/YSAQ2
